# Supplementary material for: Polychlorinated Biphenyl 138 Induces Toxicant-Associated Steatohepatitis via Hepatic Iron Overload and Adipose Inflammation
Source: Toxics. 2025 Oct 30;13(11):932. doi: 10.3390/toxics13110932 (PMC12656693; doi:10.3390/toxics13110932)
Supplement: Supplementary file 1 [file toxics-13-00932-s001.zip]

Archive with 1 entries (1 files):
- toxics-3921031-supplementary.pdf
